# Supplementary material for: Transcriptome analysis of a thermophilic and hydrogenogenic carboxydotroph Carboxydothermus pertinax
Source: Extremophiles. 2019 Apr 3;23(4):389–98. doi: 10.1007/s00792-019-01091-x (PMC6557876; doi:10.1007/s00792-019-01091-x)
Supplement: Supplementary file 2 — Supplementary material 2 (XLSX 22 kb) [file 792_2019_1091_MOESM2_ESM.xlsx]

## Sheet: TableS1
Table S1 Summary of sequencing data in this study
	CO 100%		N2100%
Raw reads	4313481		4536866
Q30 filtered reads	3544448		3741696
rRNA removed read	3544048		3740081
Mapped reads	2279615		1947491
Read count	2150439		1839810

## Sheet: TableS2
Table S2 Read counts of sigma factors in C. pertinax with 100% CO and 100% N2 using RNA-Seq
				Read count
sigma70 family			genes	CO 100%	N2 100%
Primary sigma
		cpu_18440	rpoD	6495	2855
None essential primary like sigma
		N/A
Alternative sigma
	Flagella sigma
		cpu_10900	FliA	922	474
		cpu_13510	FliA	2	19
		cpu_22710	sigI	123	106
	Extracytoplasmic function sigma
		cpu_03980	sigW	203	258
		cpu_17570	rpoE	19	14
		cpu_24000	rpoE	127	80
	Heat shock sigma
		N/A
	Sporulation sigma
		cpu_02980	sigE	36	38
		cpu_02990	sigG	2	27
		cpu_08440	sigF	40	48
		cpu_14900	sigK	15	11
		cpu_16380	sigH	850	637
sigma54 family
		cpu_00600	rpoN	2731	1276
N/A, not applicable

## Sheet: TableS3
Table S3 List of DEGs containing gene cluster under 100% CO
			read counts
category	locus tag	annotation	CO100%	N2100%	foldchange	Q valuea
Energy conservation	cpu_03670	CO dehydrogenase maturation factor CooC	24981	27	925.222	1.52e-07
	cpu_03680	Ni,Fe-hydrogenase subunit CooM	63907	79	808.949	1.59e-07
	cpu_03690	Ni,Fe-hydrogenase subunit CooK	24667	19	1298.26	9.67e-08
	cpu_03700	Ni,Fe-hydrogenase small catalytic subunit CooL	12330	7	1761.43	9.67e-08
	cpu_03710	Ni,Fe-hydrogenase subunit CooX	15301	12	1275.08	1.06e-07
	cpu_03720	Ni,Fe-hydrogenase component CooU	18965	24	790.208	1.74e-07
	cpu_03730	Ni,Fe-hydrogenase large catalytic subunit CooH	34400	45	764.444	1.74e-07
	cpu_03740	Zn finger protein HypA	9133	13	702.538	3.56e-07
	cpu_03750	Fe-S-cluster-containing hydrogenase component CooF	53076	110	482.509	6.11e-07
	cpu_14030	Fe-S-cluster-containing hydrogenase component CooF	21388	73	292.986	3.25e-06
	cpu_14040	CO dehydrogenase catalytic subunit CooS-II	402009	1065	377.473	1.08e-06
	cpu_14050	cAMP-binding protein CooA	22376	330	67.8061	0.000676606
	cpu_22890	Hydrogenase maturation factor	601	188	3.19681	1
	cpu_22900	Hydrogenase maturation factor	861	187	4.60428	0.712599
	cpu_22910	Hydrogenase maturation factor	97	36	2.69444	1
	cpu_22920	Hydrogenase maturation factor	1641	741	2.21457	1
	cpu_22930	Hydrogenase maturation factor	255	121	2.10744	1
	cpu_22940	Zn finger protein HypA	39	5	7.8	0.502233
	cpu_22950	Ni,Fe-hydrogenase maturation factor	306	17	18	0.039579
	cpu_22960	Membrane anchoring protein	312	27	11.5556	0.117991
	cpu_22970	Ni,Fe-hydrogenase large catalytic subunit	364	34	10.7059	0.139044
	cpu_22980	Ni,Fe-hydrogenase small catalytic subunit	243	26	9.34615	0.194544
Carbohydrate metabolism	cpu_07810	Anion/Na+ symporter	15296	16	956	1.52495e-07
	cpu_07820	Fumarate hydratase subunit alpha	9113	20	455.65	8.33318e-07
	cpu_07830	Fumarate hydratase subunit beta	6738	11	612.545	4.62101e-07
	cpu_07840	Succinate dehydrogenase flavoprotein subunit SdhA	19435	40	485.875	6.10531e-07
	cpu_07850	Succinate dehydrogenase iron sulfur subunit SdhB	10128	20	506.4	6.10531e-07
	cpu_15750	Succinate dehydrogenase iron sulfur subunit SdhB	10224	16	639	5e-06
	cpu_15760	Succinate dehydrogenase cytochrome b subunit SdhC	15629	37	422.405	7e-106
Transcriptional regulation	cpu_03570	TetR/AcrR family transcriptional regulator	387	20	19.35	0.02808
	cpu_03580	Hypothetical protein	259	29	8.93103	0.224588
	cpu_05930	LysR-type transcriptional regulator	41169	616	66.8328	0.000676606
	cpu_05940	Hypothetical protein	46738	755	61.9046	0.000786372
Unknown	cpu_03830	Hypothetical protein	8223	206	39.9175	0.002617
	cpu_03840	Hypothetical protein	16649	429	38.8089	0.002701
	cpu_23290	Hypothetical protein	825	11	75	0.000765
	cpu_23230	Hypothetical protein	883	12	73.5833	0.000827
a DEGs were considered when their fold change was >2 and Q value was < 0.05

## Sheet: TableS4
Table S4 List of DEGs containing gene cluster under 100% N2
			read counts
category	locus tag	annotation	CO100%	N2100%	foldchange	Q valuea
Energy conservation	cpu_18560	Dimethyl sulfoxide reductase catalytic molybdopterin subunit	437	14202	32.4989	0.00425567
	cpu_18570	Dimethyl sulfoxide reductase iron-sulfur cluster protein	199	6235	31.3317	0.0185272
	cpu_18580	Dimethyl sulfoxide reductase integral membrane protein	105	4123	39.2667	0.455267
Prophage region	cpu_00830	Predicted transcriptional regulator	194	8618	44.4227	0.000676606
	cpu_00840	Hypothetical protein	314	12604	40.1401	0.000786372
	cpu_00860	Hypothetical protein	138	5249	38.0362	0.000862104
	cpu_00870	Predicted transcriptional regulator	180	7856	43.6444	0.000676606
	cpu_00880	Hypothetical protein	73	2227	30.5068	0.00170518
	cpu_00890	Hypothetical protein	108	2752	25.4815	0.00270075
	cpu_00900	Hypothetical protein	201	6354	31.6119	0.00146184
	cpu_00910	Hypothetical protein	828	24265	29.3056	0.0017416
	cpu_00920	Bacteriophage protein gp37	359	13483	37.5571	0.000862104
	cpu_00930	FOG: LysM repeat	101	3313	32.802	0.0013625
	cpu_00940	Hypothetical protein	113	5213	46.1327	0.000673168
	cpu_00950	DNA replication protein	21	942	44.8571	0.000791022
	cpu_00960	Single-stranded DNA-binding protein	5	108	21.6	0.0112126
	cpu_00970	Hypothetical protein	3	12	4	0.973299
	cpu_00980	Hypothetical protein	1	7	7	0.942453
	cpu_00990	Hypothetical protein	1	51	51	0.0139928
	cpu_01000	Hypothetical protein	26	615	23.6538	0.0039013
	cpu_01010	Holliday junction resolvase - archaeal type	28	767	27.3929	0.0026971
	cpu_01060	Hypothetical protein	37	361	9.75676	0.0568552
	cpu_01070	Phage DNA packaging protein	69	1589	23.029	0.00366845
	cpu_01080	Bacteriophage tail assembly protein	115	1466	12.7478	0.0211218
	cpu_01090	Hypothetical protein	11	234	21.2727	0.00804805
	cpu_01100	Bacteriophage capsid protein	138	3000	21.7391	0.00399641
	cpu_01110	Protease subunit of ATP-dependent Clp proteases	168	4557	27.125	0.00224815
	cpu_01120	Hypothetical protein	83	2644	31.8554	0.00146184
	cpu_01130	Hypothetical protein	268	5340	19.9254	0.00529444
	cpu_01140	Hypothetical protein	4	112	28	0.00612985
	cpu_01150	Hypothetical protein	40	1126	28.15	0.0023857
	cpu_01160	Hypothetical protein	102	2971	29.1275	0.00188746
	cpu_01170	Hypothetical protein	68	2316	34.0588	0.00133378
	cpu_01180	Hypothetical protein	42	1187	28.2619	0.00223872
	cpu_01190	Phage tail sheath protein FI	331	7902	23.8731	0.0030851
	cpu_01200	Phage tail tube protein FII	65	1711	26.3231	0.00261693
	cpu_01210	Hypothetical protein	11	321	29.1818	0.00316593
	cpu_01220	Hypothetical protein	27	519	19.2222	0.00721386
	cpu_01230	Phage-related tail protein	142	3437	24.2042	0.0030851
	cpu_01240	P2-like prophage tail protein X	9	273	30.3333	0.00312466
	cpu_01250	Phage protein D	85	2043	24.0353	0.00315435
	cpu_01260	Phage P2 baseplate assembly protein gpV	43	821	19.093	0.00666155
	cpu_01270	Phage protein U	34	437	12.8529	0.0231498
	cpu_01280	Phage baseplate assembly protein W	12	349	29.0833	0.00315435
	cpu_01290	Phage-related baseplate assembly protein	81	1424	17.5802	0.00783825
	cpu_01300	Bacteriophage P2-related tail formation protein	36	560	15.5556	0.0128473
	cpu_01310	Phage-related tail fibre protein	211	2041	9.67299	0.0509974
	cpu_01320	Hypothetical protein	140	1181	8.43571	0.0758547
	cpu_01330	Hypothetical protein	25	344	13.76	0.0203954
	cpu_01340	Phage-related holin (Lysis protein)	27	385	14.2593	0.0185272
	cpu_01350	Putative peptidoglycan-binding domain-containing protein	45	930	20.6667	0.00532403
Amino acid synthesis	cpu_11010	3-deoxy-D-arabino-heptulosonate 7-phosphate (DAHP) synthase AroA	23	700	30.4348	0.00199297
	cpu_11020	Prephenate dehydratase PheA	36	1371	38.0833	0.0010075
	cpu_11030	Fructose 1,6-bisphosphatase	109	2053	18.8349	0.00638344
	cpu_11630	Tryptophan synthase alpha chain TrpA	58	320	5.51724	0.224588
	cpu_11640	Tryptophan synthase beta chain TrpB	53	577	10.8868	0.0376713
	cpu_11650	Phosphoribosylanthranilate isomerase TrpF	14	258	18.4286	0.00945698
	cpu_11660	Indole-3-glycerol phosphate synthase TrpC	15	127	8.46667	0.0996459
	cpu_11670	Anthranilate phosphoribosyltransferase TrpD	8	95	11.875	0.0568552
	cpu_11680	Anthranilate/para-aminobenzoate synthases component II PabA	9	83	9.22222	0.108121
	cpu_11690	Anthranilate/para-aminobenzoate synthases component I TrpE	28	472	16.8571	0.0107782
	cpu_11700	3-deoxy-D-arabino-heptulosonate 7-phosphate (DAHP) synthase AroA	9	264	29.3333	0.00332083
Membrane transport	cpu_18330	Fe2+ transport system protein A	232	4930	21.25	0.004256
	cpu_18340	Fe2+ transport system protein B	1375	18020	13.1055	0.018527
	cpu_18350	Fe2+ transport system protein B	996	3659	3.67369	0.455267
Unknown	cpu_13490	Hypothetical protein	7	154	22	0.008688
	cpu_13500	Hypothetical protein	8	450	56.25	0.000677
	cpu_24930	Hypothetical protein	1867	29942	16.0375	0.009457
	cpu_24940	Hypothetical protein	278	4763	17.1331	0.008032
a DEGs were considered when their fold change was >2 and Q value was < 0.05
